# Supplementary material for: A new herrerasaurid (Dinosauria, Saurischia) from the Upper Triassic Ischigualasto Formation of northwestern Argentina
Source: Zookeys. 2010 Oct 19;(63):55–81. doi: 10.3897/zookeys.63.550 (PMC3088398; doi:10.3897/zookeys.63.550)
Supplement: XML Treatment for Sanjuansaurus [file zookeys.63.550-treatment1.xml]

<!DOCTYPE tp:taxon-treatment
  PUBLIC "-//TaxonX//DTD Taxonomic Treatment Publishing DTD v0 20100105//EN" "tax-treatment-NSO.dtd">
<tp:taxon-treatment xmlns:tp="http://www.plazi.org/taxpub"><tp:treatment-meta><mixed-citation publication-type="journal"><person-group><name><surname>Alcober</surname><given-names>Oscar A.</given-names></name><name><surname>Martinez</surname><given-names>Ricardo N.</given-names></name></person-group><article-title>A new herrerasaurid (Dinosauria, Saurischia) from the Upper Triassic Ischigualasto Formation of northwestern Argentina</article-title><source>Zookeys</source><day>19</day><month>10</month><year>2010</year><volume>2010</volume><issue>63</issue><fpage>55</fpage><lpage>81</lpage><pub-id pub-id-type="doi">10.3897/zookeys.63.550</pub-id></mixed-citation></tp:treatment-meta><tp:nomenclature><tp:taxon-name>
                        	<tp:taxon-name-part taxon-name-part-type="genus">Sanjuansaurus</tp:taxon-name-part>
                          <object-id xmlns:xlink="http://www.w3.org/1999/xlink" xlink:type="simple">urn:lsid:zoobank.org:act:DC75ADA0-0C6B-41D5-8E29-CD76725FD704</object-id>
                        </tp:taxon-name><tp:taxon-status xmlns:xlink="http://www.w3.org/1999/xlink" xlink:type="simple">gen. n.</tp:taxon-status></tp:nomenclature><tp:treatment-sec sec-type="Etymology"><title>Etymology:</title><p><italic>Sanjuan</italic>, in reference to San Juan Province, Argentina; <italic>saurus</italic>, lizard (Latin).</p></tp:treatment-sec><tp:treatment-sec sec-type="Type species"><title>Type species:</title><p><tp:taxon-name>Sanjuansaurus gordilloi</tp:taxon-name></p></tp:treatment-sec><tp:taxon-treatment><tp:treatment-meta><mixed-citation publication-type="journal"><person-group><name><surname>Alcober</surname><given-names>Oscar A.</given-names></name><name><surname>Martinez</surname><given-names>Ricardo N.</given-names></name></person-group><article-title>A new herrerasaurid (Dinosauria, Saurischia) from the Upper Triassic Ischigualasto Formation of northwestern Argentina</article-title><source>Zookeys</source><day>19</day><month>10</month><year>2010</year><volume>2010</volume><issue>63</issue><fpage>55</fpage><lpage>81</lpage><pub-id pub-id-type="doi">10.3897/zookeys.63.550</pub-id></mixed-citation></tp:treatment-meta><tp:nomenclature><tp:taxon-name>
                        	<tp:taxon-name-part taxon-name-part-type="genus">Sanjuansaurus</tp:taxon-name-part>
                        	<tp:taxon-name-part taxon-name-part-type="species">gordilloi</tp:taxon-name-part>
	                        <object-id xmlns:xlink="http://www.w3.org/1999/xlink" xlink:type="simple">urn:lsid:zoobank.org:act:84F081D6-4E0A-414E-83A3-D994263C1005</object-id>
                        </tp:taxon-name><tp:taxon-status xmlns:xlink="http://www.w3.org/1999/xlink" xlink:type="simple">sp. n.</tp:taxon-status></tp:nomenclature><tp:treatment-sec sec-type="Etymology"><title>Etymology:</title><p><italic>gordilloi</italic>, in honor of Raul Gordillo, head fossil preparator and artist in the laboratory of the San Juan Museum and team member during many years of excavation.</p></tp:treatment-sec><tp:treatment-sec sec-type="Holotype"><title>Holotype:</title><p>PVSJ 605, an incomplete skeleton including left maxilla, partial axial column, from the axis to the twelfth caudal vertebra, lacking the third, fourth, and anterior half of the fifth dorsal vertebrae, both scapulae, left ulna, ungual phalanx of left? digit III, preacetabular portion of the left ilium, proximal end of left and complete <!--PageBreak-->right pubis, both femora and tibiae, right fibula, right astragalus and calcaneum, and left metatarsal II.</p></tp:treatment-sec><tp:treatment-sec sec-type="Type locality"><title>Type locality:</title><p>The specimen was found in the Cancha de Bochas Member (<xref ref-type="bibr" rid="B14">Currie et al. 2009</xref>), 40 m above the base of Ischigualasto Formation. The type locality, informally called “Herrera de la base”, is located 3 km northwestern of “Cancha de Bochas” locality, Ischigualasto Provincial Park, San Juan, Argentina (<xref ref-type="fig" rid="F1">Figure 1</xref>).</p></tp:treatment-sec><tp:treatment-sec sec-type="Horizon and age"><title>Horizon and age:</title><p>40 m above the base of the Ischigualasto Formation, Late Triassic, Carnian (ca. 231.4 Ma), Ischigualasto–Villa Unión Basin (<xref ref-type="bibr" rid="B53">Rogers et al. 1993</xref>; <xref ref-type="bibr" rid="B50">Renne et al. 2010</xref>). The type horizon lies at approximately the same level as the dated ash, which implies a late Carnian age for the specimen.</p></tp:treatment-sec><tp:treatment-sec sec-type="Diagnosis"><title>Diagnosis:</title><p>Diagnosed bythe followingautapomorphies: shelf-like, posterolaterally directed transverse processes on the posterior cervical vertebrae; neural spines of the sixth to eighth dorsal vertebrae, at least, bearing acute anterior and posterior processes; everted lateral margins of the glenoid; short pubis (63% of the femoral length); and pronounced, rugose scar on the medial surface of the femur at the level of the fourth trochanter.</p><p>These features distinguish <tp:taxon-name>Sanjuansaurus gordilloi</tp:taxon-name> from the previously described herrerasaurids, such as <tp:taxon-name>Herrerasaurus ischigualastensis</tp:taxon-name> and <tp:taxon-name>Staurikosaurus pricei</tp:taxon-name>, as well as other basal saurischians from Ischigualasto Formation, such as <tp:taxon-name>Eoraptor lunensis</tp:taxon-name> (<xref ref-type="bibr" rid="B60">Sereno et al. 1993</xref>), <tp:taxon-name>Panphagia protos</tp:taxon-name> (<xref ref-type="bibr" rid="B36">Martinez and Alcober 2009</xref>), and <tp:taxon-name>Chromogisaurus novasi</tp:taxon-name> (<xref ref-type="bibr" rid="B16">Ezcurra 2008</xref>, <xref ref-type="bibr" rid="B17">2010</xref>)</p></tp:treatment-sec></tp:taxon-treatment><tp:treatment-sec><!--Section generated to contain objects referenced in tp:taxon-treatment.--><fig id="F1" position="float" orientation="portrait"><label>Figure 1.</label><caption><p>Geological map of the Ischigualasto – Villa Unión Basin (northwestern Argentina) and section of the Ischigualasto Formation at the type locality. The red star indicates the site of the holotype of <tp:taxon-name>Sanjuansaurus gordilloi</tp:taxon-name> (PVSJ 605), near the base of the Ischigualasto Formation.</p></caption><graphic xmlns:xlink="http://www.w3.org/1999/xlink" xlink:href="ZooKeys-063-055-g001.jpg" position="float" orientation="portrait" xlink:type="simple"/></fig></tp:treatment-sec><ref-list><ref id="B14"><mixed-citation xmlns:xlink="http://www.w3.org/1999/xlink" xlink:type="simple"><person-group><name name-style="western"><surname>Currie</surname><given-names>BS</given-names></name><name name-style="western"><surname>Colombi</surname><given-names>CE</given-names></name><name name-style="western"><surname>Tabor</surname><given-names>NJ</given-names></name><name name-style="western"><surname>Shipman</surname><given-names>TC</given-names></name><name name-style="western"><surname>Montañez</surname><given-names>IP</given-names></name></person-group> (<year>2009</year>)<article-title> Stratigraphy and architecture of the Upper Triassic Ischigualasto Formation, Ischigualasto Provincial Park, San Juan, Argentina.</article-title><source>Journal of South American Earth Sciences</source><volume>27</volume>:<fpage>74</fpage>-<lpage>87</lpage>.</mixed-citation></ref><ref id="B53"><mixed-citation xmlns:xlink="http://www.w3.org/1999/xlink" xlink:type="simple"><person-group><name name-style="western"><surname>Rogers</surname><given-names>RR</given-names></name><name name-style="western"><surname>Swisher III</surname><given-names>CC</given-names></name><name name-style="western"><surname>Sereno</surname><given-names>PC</given-names></name><name name-style="western"><surname>Monetta</surname><given-names>AM</given-names></name><name name-style="western"><surname>Forster</surname><given-names>CA</given-names></name></person-group> (<year>1993</year>)<article-title> The Ischigualasto tetrapod assemblage, Late Triassic, Argentina, and 40Ar/39Ar dating of dinosaurs origins.</article-title><source>Science</source><volume>260</volume>:<fpage>794</fpage>-<lpage>797</lpage>.</mixed-citation></ref><ref id="B50"><mixed-citation xmlns:xlink="http://www.w3.org/1999/xlink" xlink:type="simple"><person-group><name name-style="western"><surname>Renne</surname><given-names>PR</given-names></name><name name-style="western"><surname>Mundil</surname><given-names>R</given-names></name><name name-style="western"><surname>Balco</surname><given-names>G</given-names></name><name name-style="western"><surname>Min</surname><given-names>K</given-names></name><name name-style="western"><surname>Ludwig</surname><given-names>KR</given-names></name></person-group> (<year>2010</year>) <article-title>Joint determination of 40K decay constants and 40Ar*/40K for the Fish Canyon sanidine standard, and improved accuracy for 40Ar/39Ar geochronology.</article-title> <source>Geochimica et Cosmochimica Acta</source> <volume>74</volume>: <fpage>5349</fpage>–<lpage>5367</lpage>.</mixed-citation></ref><ref id="B60"><mixed-citation xmlns:xlink="http://www.w3.org/1999/xlink" xlink:type="simple"><person-group><name name-style="western"><surname>Sereno</surname><given-names>PC</given-names></name><name name-style="western"><surname>Forster</surname><given-names>CA</given-names></name><name name-style="western"><surname>Rogers</surname><given-names>RR</given-names></name><name name-style="western"><surname>Monetta</surname><given-names>AM</given-names></name></person-group> (<year>1993</year>)<article-title> Primitive dinosaur skeleton from Argentina and the early evolution of the Dinosauria.</article-title><source>Nature</source><volume>361</volume>:<fpage>64</fpage>-<lpage>66</lpage>.</mixed-citation></ref><ref id="B36"><mixed-citation xmlns:xlink="http://www.w3.org/1999/xlink" xlink:type="simple"><person-group><name name-style="western"><surname>Martinez</surname><given-names>RN</given-names></name><name name-style="western"><surname>Alcober</surname><given-names>OA</given-names></name></person-group> (<year>2009</year>)<article-title> A basal sauropodomorph (Dinosauria: Saurischia) from the Ischigualasto Formation (Triassic, Carnian) and the Early Evolution of Sauropodomorpha.</article-title><source>PLoS ONE</source><volume>4</volume>:<fpage>1</fpage>-<lpage>12</lpage>.</mixed-citation></ref><ref id="B16"><mixed-citation xmlns:xlink="http://www.w3.org/1999/xlink" xlink:type="simple"><person-group><name name-style="western"><surname>Ezcurra</surname><given-names>MD</given-names></name></person-group> (<year>2008</year>) <article-title>A new early dinosaur from the Carnian Ischigualasto Formation (NW Argentina) and the origin of dinosaurs.</article-title><source>Libro de Resúmenes, III Congreso Latinoamericano de Paleontología de Vertebrados</source>, <publisher-loc>Neuquén, Patagonia, Argentina</publisher-loc>, <lpage>87</lpage>.</mixed-citation></ref><ref id="B17"><mixed-citation xmlns:xlink="http://www.w3.org/1999/xlink" xlink:type="simple"><person-group><name name-style="western"><surname>Ezcurra</surname><given-names>MD</given-names></name></person-group> (<year>2010</year>)<article-title> A new early dinosaur (Saurischia: Sauropodomorpha) from the Late Triassic of Argentina: a reassessment of dinosaur origin and phylogeny.</article-title><source>Journal of Systematic Palaeontology</source><volume>8</volume>:<fpage>371</fpage>-<lpage>425</lpage>.</mixed-citation></ref></ref-list></tp:taxon-treatment>
